# Supplementary material for: Adherence to COVID-19 Nutrition Guidelines Is Associated with Better Nutritional Management Behaviors of Hospitalized COVID-19 Patients
Source: Nutrients. 2021 Jun 3;13(6):1918. doi: 10.3390/nu13061918 (PMC8226761; doi:10.3390/nu13061918)
Supplement: Supplementary file 1 [file nutrients-13-01918-s001.zip]

Archive with 1 entries (1 files):
- nutrients-1192835-supplementary.pdf
